# Supplementary material for: An Anti-VEGF-B Antibody Reduces Abnormal Tumor Vasculature and Enhances the Effects of Chemotherapy
Source: Cancers (Basel). 2024 May 16;16(10):1902. doi: 10.3390/cancers16101902 (PMC11119922; doi:10.3390/cancers16101902)
Supplement: Supplementary file 1 [file cancers-16-01902-s001.zip]

Archive with 1 entries (1 files):
- cancers-2971513-supplementary.pdf
